# Supplementary material for: Single-cell RNA sequencing revealed subclonal heterogeneity and gene signatures of gemcitabine sensitivity in pancreatic cancer
Source: Front Pharmacol. 2023 Jun 1;14:1193791. doi: 10.3389/fphar.2023.1193791 (PMC10267405; doi:10.3389/fphar.2023.1193791)
Supplement: Supplementary file 1 [file Table2.XLSX]

## Sheet: Table S2
Supplementary Table 2. Marker genes of cluster 10
gene	p_val	avg_log2FC	pct.1	pct.2	p_val_adj
SYT14	0	1.63071	0.933	0.206	0
ABCA1	0	1.01772	0.769	0.143	0
NRCAM	0	0.51033	0.572	0.068	0
FSTL3	1.55491e-283	0.829112	0.722	0.143	2.88139e-279
SLC46A1	2.45963e-260	0.526213	0.625	0.113	4.55795e-256
GPRC5B	6.92131e-256	1.08645	0.85	0.248	1.28259e-251
AKAP12	4.36329e-254	0.909984	0.738	0.164	8.08562e-250
KIRREL1	1.88952e-253	0.516486	0.623	0.111	3.50148e-249
DUSP4	8.5012e-250	1.7126	0.98	0.559	1.57536e-245
CX3CL1	1.23516e-249	0.895197	0.832	0.219	2.28887e-245
SPTBN1	1.04985e-247	1.34291	0.998	0.948	1.94548e-243
BAAT	1.19114e-238	0.582338	0.532	0.087	2.20729e-234
FSTL1	2.73511e-236	0.502793	0.641	0.127	5.06843e-232
COL18A1	3.12225e-224	0.626005	0.736	0.188	5.78585e-220
IGFBP3	1.41232e-219	1.48794	0.924	0.374	2.61718e-215
MMP23B	1.93071e-215	1.31485	0.991	0.741	3.5778e-211
CTXN1	2.08053e-213	0.787813	0.839	0.272	3.85543e-209
EEF1A2	1.9161e-211	0.641207	0.679	0.158	3.55072e-207
THSD7A	6.43165e-210	1.0591	0.852	0.289	1.19185e-205
ADAMTS9	3.30739e-209	0.800573	0.829	0.248	6.12893e-205
CREB5	2.03466e-208	1.02156	0.888	0.312	3.77042e-204
ZBTB20	1.23963e-201	1.39175	0.987	0.686	2.29716e-197
CDKN1C	2.80217e-189	1.05649	0.958	0.487	5.19271e-185
MUC4	3.62612e-189	1.20381	0.986	0.669	6.71957e-185
LRRN1	1.45251e-184	0.560851	0.675	0.184	2.69165e-180
SOX4	4.38343e-184	1.4113	0.998	0.865	8.12294e-180
GATA3	1.11098e-183	0.911049	0.794	0.259	2.05875e-179
MXRA5	3.64356e-180	0.656086	0.657	0.173	6.75189e-176
ARL4C	3.51482e-179	0.642678	0.706	0.204	6.51331e-175
HDAC9	1.08689e-170	0.920337	0.924	0.458	2.01411e-166
TMSB4X	9.58934e-169	0.672768	1	0.998	1.777e-164
TFF3	1.32066e-167	-4.38027	0.892	0.958	2.44732e-163
SCRN1	3.85945e-167	0.775989	0.928	0.478	7.15196e-163
LRRC58	5.95117e-167	0.860256	0.917	0.505	1.10281e-162
GTF2I	1.41671e-166	0.945761	1	0.916	2.6253e-162
SORBS2	1.39767e-165	1.13351	0.987	0.74	2.59002e-161
GPC1	1.27381e-163	0.547828	0.762	0.262	2.3605e-159
SERTAD4-AS1	1.40214e-163	0.511417	0.704	0.213	2.59831e-159
RHOU	2.51107e-161	0.882793	0.962	0.612	4.65326e-157
VAT1	4.75672e-161	0.534224	0.724	0.234	8.81467e-157
TNFRSF12A	2.19122e-160	1.08076	0.984	0.651	4.06055e-156
SPON2	1.26962e-159	0.720391	0.576	0.16	2.35274e-155
KCTD1	1.98055e-158	0.50703	0.727	0.241	3.67016e-154
CRABP2	1.5431e-154	0.918573	0.899	0.403	2.85951e-150
TMEM160	2.30227e-153	1.0123	0.982	0.785	4.26633e-149
SESTD1	3.08398e-148	0.859681	0.977	0.726	5.71492e-144
AHNAK2	1.57899e-147	0.697991	0.816	0.323	2.92602e-143
FLNA	2.76553e-147	0.889256	0.805	0.306	5.12481e-143
KRT23	1.44267e-146	0.854474	0.875	0.378	2.67342e-142
CKB	2.2512e-146	0.866448	0.949	0.599	4.17169e-142
SPINK1	2.21741e-144	-1.99884	0.796	0.915	4.10909e-140
GUK1	2.23194e-144	0.754071	1	0.963	4.136e-140
ZNF704	1.99467e-143	0.679502	0.834	0.391	3.69633e-139
BRI3	1.48642e-141	0.734784	0.996	0.95	2.75448e-137
RRAD	6.63804e-141	0.780292	0.794	0.316	1.23009e-136
SPTSSA	3.00084e-139	0.836064	0.957	0.641	5.56085e-135
ABCG1	2.80693e-135	0.680466	0.825	0.376	5.20153e-131
GULP1	1.84545e-133	0.78912	0.975	0.656	3.41981e-129
TMEM65	4.28316e-130	0.620518	0.839	0.416	7.93712e-126
STEAP4	1.30413e-129	0.658432	0.866	0.402	2.41668e-125
FOSB	1.50449e-129	-1.81279	0.949	0.967	2.78796e-125
PKN1	4.98167e-126	0.547816	0.825	0.381	9.23153e-122
GPX4	2.01399e-125	0.728731	0.993	0.921	3.73213e-121
DYNC1H1	2.26504e-123	0.693102	0.975	0.789	4.19734e-119
AGR2	7.99604e-122	-2.26039	0.872	0.915	1.48175e-117
SCCPDH	9.2636e-122	0.772966	0.96	0.714	1.71664e-117
SVIL	5.66347e-121	0.612528	0.877	0.482	1.0495e-116
PPDPF	1.10012e-120	0.604868	0.998	0.963	2.03863e-116
CD24	7.31689e-119	0.754395	0.995	0.846	1.35589e-114
MYH14	1.71314e-118	0.690569	0.996	0.918	3.17462e-114
INSR	7.51203e-118	0.71589	0.991	0.911	1.39205e-113
MGLL	6.97671e-117	0.718265	0.987	0.859	1.29285e-112
C9orf16	3.43183e-116	0.747447	0.971	0.785	6.35953e-112
JUNB	1.49025e-115	-1.42255	0.888	0.92	2.76159e-111
EGLN1	2.02735e-115	0.690329	0.953	0.719	3.75688e-111
UGCG	3.2506e-115	0.741102	0.977	0.802	6.0237e-111
PPP1CB	3.47916e-115	0.622775	0.989	0.896	6.44724e-111
PHLDA3	8.58556e-114	0.657482	0.94	0.6	1.59099e-109
PDP1	3.51112e-113	0.611716	0.903	0.539	6.50646e-109
DUSP3	1.48175e-112	0.567952	0.852	0.475	2.74583e-108
PLS1	4.5503e-111	0.713935	0.975	0.794	8.43217e-107
PTGS2	6.40919e-111	0.578249	0.758	0.315	1.18769e-106
GNAI2	6.72118e-111	0.657503	0.966	0.754	1.2455e-106
GNB1	6.96694e-110	0.548844	0.991	0.938	1.29104e-105
TES	6.18048e-109	0.638164	0.984	0.85	1.1453e-104
BTG1	1.0938e-108	0.736462	0.982	0.883	2.02692e-104
TMEM106B	1.2796e-108	0.766883	0.989	0.819	2.37123e-104
PLA2G16	1.10658e-107	0.658328	0.957	0.686	2.05061e-103
MYL12A	1.20355e-107	0.617545	1	0.982	2.2303e-103
FOS	1.68025e-107	-1.50534	0.98	0.977	3.11368e-103
VGLL4	4.67703e-107	0.602963	0.94	0.683	8.667e-103
MYD88	8.81572e-107	0.591119	0.879	0.524	1.63364e-102
TUBB	1.12059e-106	0.641798	0.951	0.669	2.07657e-102
TRIP6	4.06401e-106	0.528068	0.832	0.425	7.53101e-102
TMEM238	2.329e-105	0.626626	0.995	0.92	4.31588e-101
NIPAL1	1.78034e-104	0.509395	0.688	0.3	3.29914e-100
DUSP10	3.93052e-103	0.624947	0.93	0.565	7.28365e-99
LPIN2	7.5757e-103	0.704762	0.98	0.826	1.40385e-98
SET	2.19941e-101	0.591255	0.995	0.877	4.07573e-97
PHGR1	3.31419e-101	-1.88334	0.854	0.878	6.14153e-97
FAM89B	5.81083e-101	0.521488	0.894	0.539	1.0768e-96
ITGB8	1.25294e-100	0.733643	0.955	0.69	2.32183e-96
COBL	9.33915e-100	0.60678	0.901	0.58	1.73064e-95
RPS3	1.67046e-99	-0.79184	0.996	0.977	3.09554e-95
BIK	4.13445e-99	0.747352	0.875	0.584	7.66156e-95
MIR4435-2HG	8.57077e-99	0.602889	0.872	0.521	1.58825e-94
BCL2L1	1.47498e-98	0.589633	0.948	0.697	2.73328e-94
REG4	2.12194e-98	-2.83805	0.413	0.716	3.93216e-94
CD59	3.88114e-98	0.592353	0.986	0.846	7.19214e-94
FAM3C	4.52593e-98	0.63495	0.973	0.804	8.387e-94
TAX1BP3	2.45975e-97	0.561293	0.966	0.727	4.55816e-93
EIF4G2	3.27559e-97	0.537948	0.995	0.93	6.07e-93
B4GALT5	1.14272e-96	0.594353	0.955	0.737	2.11758e-92
SLC3A2	1.42323e-96	0.567463	0.922	0.612	2.63738e-92
DUSP16	2.89342e-96	0.511093	0.872	0.534	5.3618e-92
SAA1	1.39997e-95	0.592334	0.7	0.286	2.59429e-91
MYL12B	1.6377e-95	0.505837	0.998	0.982	3.03481e-91
OSBPL1A	3.64773e-95	0.634239	0.975	0.879	6.75961e-91
IRS2	3.67208e-94	0.624656	0.948	0.73	6.80473e-90
UBE2R2	3.71023e-94	0.533664	0.998	0.913	6.87542e-90
ANXA3	8.34304e-94	0.640938	0.984	0.853	1.54605e-89
MAP4K4	1.29555e-93	0.507834	0.93	0.627	2.40078e-89
LYZ	1.47691e-93	-1.50905	0.884	0.894	2.73687e-89
C12orf75	4.24054e-92	0.593531	0.982	0.848	7.85815e-88
NUDT4	5.69765e-92	0.56194	0.912	0.633	1.05583e-87
TJP1	9.46319e-92	0.569048	0.958	0.741	1.75362e-87
CAPN2	1.91206e-91	0.535411	0.996	0.929	3.54324e-87
ATL3	2.03634e-91	0.558655	0.919	0.63	3.77355e-87
RPS27L	2.67262e-91	0.626123	0.977	0.884	4.95263e-87
CLDN1	4.23818e-91	0.702917	0.948	0.732	7.85377e-87
PPP1R14B	4.3286e-91	0.595906	0.987	0.83	8.02133e-87
ZNF292	5.73869e-91	0.595248	0.989	0.884	1.06344e-86
HS3ST1	9.89172e-91	0.673703	0.892	0.583	1.83303e-86
C1orf198	2.27008e-90	0.519871	0.875	0.565	4.20669e-86
H1FX	1.60805e-89	0.603762	0.917	0.533	2.97988e-85
TMPRSS3	8.86456e-89	0.557538	0.924	0.627	1.64269e-84
MAL2	8.97874e-89	0.547282	1	0.938	1.66385e-84
ERBIN	9.33195e-89	0.573373	0.971	0.755	1.7293e-84
S100P	9.99453e-89	-1.25795	0.894	0.91	1.85209e-84
SAV1	4.24349e-88	0.63698	0.921	0.647	7.86361e-84
CXCL16	1.02883e-87	0.533949	0.989	0.844	1.90653e-83
TCEAL9	1.22677e-86	0.554174	0.852	0.515	2.27333e-82
NCEH1	1.33864e-86	0.529292	0.908	0.57	2.48064e-82
MCUR1	1.69437e-86	0.524469	0.913	0.6	3.13983e-82
BIRC3	2.17028e-86	0.81808	0.915	0.64	4.02175e-82
ENAH	2.5698e-86	0.56098	0.915	0.609	4.76209e-82
MYO1B	5.88314e-86	0.587079	0.919	0.677	1.0902e-81
NCK2	1.38853e-85	0.516984	0.895	0.613	2.57309e-81
CDC42EP5	2.91406e-85	-0.851814	0.93	0.897	5.40005e-81
EDN1	4.5872e-82	0.748813	0.913	0.572	8.50055e-78
TM4SF1	6.45226e-82	0.545113	0.993	0.85	1.19567e-77
OCIAD2	3.10279e-81	0.557397	0.978	0.88	5.74977e-77
GNAS	8.31376e-81	0.55622	0.987	0.904	1.54062e-76
RPL18	9.54225e-81	-0.586795	0.998	0.979	1.76827e-76
C1orf116	2.13136e-80	0.593205	0.987	0.849	3.94963e-76
CCND1	5.68566e-80	0.599514	0.984	0.827	1.05361e-75
IDS	3.16013e-79	0.533876	0.982	0.866	5.85604e-75
SPTAN1	1.09533e-78	0.508042	0.955	0.801	2.02975e-74
SYNE2	1.26157e-78	0.571323	0.89	0.596	2.33782e-74
NR1D2	2.15859e-78	0.501186	0.839	0.51	4.00008e-74
RPL27A	2.18613e-78	-0.632334	0.993	0.971	4.05111e-74
TPD52	3.64892e-78	-0.806081	0.93	0.904	6.76182e-74
SQSTM1	7.73715e-78	0.521322	1	0.948	1.43377e-73
LGALS4	1.01677e-77	-1.05263	0.991	0.964	1.88417e-73
MACC1	1.42009e-77	0.583439	0.987	0.815	2.63157e-73
RAB3IP	2.20632e-77	0.524666	0.857	0.537	4.08854e-73
ASS1	5.837e-77	0.600879	0.915	0.67	1.08166e-72
NR4A1	9.41574e-77	-1.26517	0.558	0.75	1.74483e-72
FAM3D	1.36241e-76	-0.952841	0.471	0.723	2.52468e-72
SMIM31	2.14052e-76	-0.901627	0.307	0.637	3.9666e-72
CLDN23	3.58367e-76	0.530523	0.962	0.685	6.6409e-72
AGR3	3.96425e-76	-1.16706	0.708	0.81	7.34616e-72
FBLIM1	1.56524e-75	0.522187	0.968	0.802	2.90055e-71
PBRM1	4.07786e-75	0.506157	0.91	0.657	7.55668e-71
FABP2	7.13542e-75	-1.02667	0.11	0.495	1.32227e-70
TFF1	1.74914e-74	-2.4995	0.603	0.778	3.24133e-70
MT-CO1	3.11965e-74	-0.697439	1	0.999	5.78102e-70
CDKN2AIP	9.20373e-74	0.573612	0.917	0.675	1.70554e-69
TPM1	1.55551e-73	0.570661	0.998	0.932	2.88252e-69
NEAT1	9.34513e-73	-0.921466	1	0.992	1.73175e-68
ASPH	1.49001e-72	-0.931062	0.919	0.898	2.76114e-68
CAMK2N1	2.88987e-72	0.500964	0.993	0.919	5.35521e-68
MARCKS	4.92584e-72	0.502151	0.993	0.887	9.12808e-68
MSLN	2.72944e-71	0.567264	0.964	0.77	5.05792e-67
KRT7	9.06655e-71	0.646411	0.854	0.529	1.68012e-66
CAV2	1.19506e-70	0.563341	0.836	0.527	2.21456e-66
ABHD2	1.2698e-70	0.518868	0.933	0.721	2.35307e-66
RPS24	3.37107e-70	-0.695734	0.993	0.975	6.24694e-66
DUSP1	1.1733e-68	-0.999999	0.939	0.929	2.17424e-64
SI	1.26645e-68	-0.806037	0.106	0.48	2.34687e-64
RPL39	3.11779e-68	-0.616789	0.996	0.985	5.77757e-64
PDGFA	1.91521e-67	0.522825	0.958	0.745	3.54908e-63
CDH17	2.43146e-67	-0.797086	0.592	0.747	4.50573e-63
GAPDH	5.48443e-67	-0.655614	0.995	0.983	1.01632e-62
GUCY2C	2.57173e-64	-0.600529	0.141	0.498	4.76567e-60
RPL23A	1.68432e-63	-0.617896	0.998	0.976	3.12122e-59
SULT1B1	4.10295e-63	-0.652843	0.123	0.474	7.60317e-59
MT-ND4	5.84659e-63	-0.619305	1	0.998	1.08343e-58
BMP2	8.35891e-63	0.517398	0.847	0.55	1.54899e-58
MT-CO2	8.55543e-63	-0.648916	1	1	1.58541e-58
MUC17	1.67107e-62	-0.972628	0.168	0.51	3.09665e-58
C15orf48	2.5817e-62	0.527707	0.993	0.855	4.78415e-58
RPS15	1.68215e-60	-0.508568	0.996	0.97	3.11719e-56
ZFP36	2.07113e-60	-0.886065	0.996	0.977	3.83801e-56
JUN	2.88878e-60	-1.10715	0.993	0.964	5.35319e-56
IER2	8.92624e-60	-1.02098	0.978	0.938	1.65412e-55
HMGCS2	1.37778e-59	-0.771395	0.092	0.44	2.55317e-55
CST3	1.00238e-58	-0.763261	0.975	0.947	1.85752e-54
FXYD3	2.07171e-57	-0.85703	0.977	0.944	3.83908e-53
RPS19	2.43359e-57	-0.62136	0.998	0.991	4.50969e-53
REP15	9.12394e-57	-1.46107	0.215	0.521	1.69076e-52
MT-ND5	2.22345e-56	-0.538856	0.995	0.981	4.12028e-52
RPS3A	6.99571e-56	-0.591295	0.991	0.975	1.29638e-51
RPL11	3.43321e-55	-0.551102	0.995	0.974	6.36208e-51
FCGBP	8.73264e-55	-2.95515	0.558	0.71	1.61824e-50
PLAC8	6.37413e-54	-0.843508	0.619	0.795	1.18119e-49
MT-CO3	1.98757e-53	-0.622775	1	0.999	3.68316e-49
DBI	1.02477e-52	-0.793615	0.897	0.864	1.89901e-48
RPS18	7.99202e-52	-0.618069	0.998	0.977	1.481e-47
SLPI	1.40126e-50	-0.75723	0.986	0.932	2.59668e-46
RPL31	4.07707e-50	-0.534551	0.986	0.938	7.55521e-46
PPP1R15A	9.82464e-50	-0.643434	0.993	0.961	1.8206e-45
NDRG1	2.18583e-49	-1.16968	0.791	0.835	4.05056e-45
KRT8	3.67837e-48	-0.590083	0.995	0.959	6.81638e-44
SPINK4	3.75511e-48	-2.8544	0.583	0.706	6.9586e-44
RPL13	4.73282e-48	-0.52671	0.998	0.992	8.7704e-44
LDHA	3.16756e-47	-0.819029	0.912	0.89	5.8698e-43
AKR1B10	4.92827e-47	-0.859914	0.249	0.515	9.13257e-43
HSP90B1	2.66004e-46	-0.808476	0.901	0.882	4.92932e-42
TM4SF4	3.206e-46	0.571887	0.791	0.501	5.94104e-42
RPL36A	3.95198e-46	-0.571508	0.957	0.901	7.32342e-42
FOXA3	5.81432e-45	-0.612775	0.392	0.608	1.07745e-40
LDLR	1.1015e-44	-0.793359	0.632	0.764	2.04119e-40
ANKRD37	5.52493e-44	-1.3079	0.242	0.497	1.02382e-39
RPS4X	7.69929e-44	-0.568549	0.998	0.98	1.42676e-39
EGR1	5.15614e-43	-1.19289	0.814	0.824	9.55485e-39
SQLE	1.04535e-41	-0.909426	0.469	0.637	1.93713e-37
HSPA1A	2.848e-40	-1.18281	0.888	0.885	5.27763e-36
IER5	9.92296e-39	-0.696531	0.897	0.88	1.83882e-34
GMDS	2.3511e-38	-0.571982	0.374	0.565	4.35682e-34
DDX3X	2.75207e-38	-0.608581	0.953	0.929	5.09987e-34
RPS23	1.9308e-37	-0.518878	0.986	0.963	3.57797e-33
HES1	4.11754e-36	0.636497	0.809	0.586	7.63021e-32
KIAA1324	1.47383e-35	-0.541698	0.06	0.301	2.73116e-31
FABP1	6.68762e-35	-0.573811	0.04	0.274	1.23928e-30
HEPH	9.14922e-35	-0.515424	0.532	0.675	1.69544e-30
CREB3L1	1.20687e-34	-0.66574	0.809	0.796	2.23646e-30
HEPACAM2	1.93734e-34	-1.18597	0.117	0.352	3.59008e-30
DMBT1	5.57716e-34	-0.887865	0.069	0.302	1.0335e-29
HSPA1B	4.30141e-33	-0.89847	0.776	0.794	7.97094e-29
CCNL1	7.34473e-33	-0.565421	0.962	0.928	1.36105e-28
BTG2	1.52132e-32	-1.06483	0.948	0.902	2.81916e-28
XBP1	2.77709e-32	-0.531749	0.726	0.763	5.14622e-28
AOC1	1.60832e-31	-0.644631	0.597	0.672	2.98037e-27
CYP3A5	3.17054e-31	-0.942387	0.973	0.939	5.87533e-27
KLF4	3.19973e-31	-0.8085	0.973	0.932	5.92942e-27
EDEM3	1.23027e-29	-0.503767	0.83	0.81	2.27982e-25
MUC5B	2.66536e-29	-0.665455	0.074	0.283	4.93917e-25
RPS2	1.75685e-28	-0.55817	0.993	0.958	3.25561e-24
EFNA1	2.9082e-28	-0.719227	0.791	0.809	5.38918e-24
VMP1	1.32164e-27	-0.598827	0.971	0.92	2.44914e-23
TFF2	1.56532e-27	-1.69227	0.448	0.586	2.90069e-23
GPX2	1.79026e-27	-0.860111	0.796	0.76	3.31754e-23
MUC3A	5.38741e-26	-0.629028	0.883	0.867	9.98341e-22
ID1	2.55784e-25	-0.972396	0.296	0.464	4.73993e-21
ST6GALNAC1	4.75706e-25	-0.76792	0.63	0.659	8.81531e-21
EGLN3	1.07429e-23	-0.849515	0.417	0.545	1.99077e-19
DNAJB1	1.37851e-20	-0.68752	0.841	0.791	2.55452e-16
ATF3	3.1027e-20	-0.573388	0.989	0.967	5.74961e-16
ANGPTL4	9.61824e-20	-0.503983	0.096	0.26	1.78236e-15
PIGR	3.53088e-19	-0.635142	0.182	0.34	6.54308e-15
PDIA4	1.42563e-18	-0.54033	0.863	0.813	2.64184e-14
MGST1	2.65018e-18	-0.516117	0.453	0.533	4.91105e-14
OLFM4	7.3501e-18	-1.21219	0.193	0.337	1.36205e-13
PCSK1N	5.17566e-17	-0.664067	0.137	0.288	9.59101e-13
IFITM3	3.16561e-16	-0.529613	0.832	0.773	5.8662e-12
TM4SF20	1.23613e-14	-0.573749	0.273	0.407	2.29068e-10
GADD45B	1.85078e-14	-0.500559	0.285	0.411	3.42969e-10
AC023157.3	6.77174e-14	-0.601304	0.332	0.434	1.25487e-09
DUOX2	7.31055e-12	-0.500673	0.321	0.421	1.35472e-07
KLF2	1.48333e-11	-0.683519	0.83	0.777	2.74876e-07
PI3	2.41611e-11	-1.04396	0.274	0.38	4.4773e-07
AQP3	1.25262e-10	-0.788399	0.44	0.492	2.32123e-06
HSPA5	3.62097e-10	-0.688808	0.946	0.884	6.71002e-06
SLC6A8	4.18809e-10	-1.30437	0.796	0.754	7.76095e-06
TCIM	1.7662e-09	-0.615768	0.379	0.454	3.27294e-05
FAM13A	5.54255e-09	-0.690964	0.635	0.623	0.000102709
CD55	3.01076e-08	-0.563695	0.995	0.956	0.000557924
TRIM31	8.30642e-08	-0.506034	0.518	0.536	0.00153926
HMGB2	1.6606e-07	-0.666098	0.28	0.361	0.00307726
TIMP1	3.37523e-07	-0.704433	0.926	0.838	0.00625463
ADM	1.20156e-06	-0.670516	0.33	0.382	0.0222661
BCAS1	2.32125e-06	-0.51809	0.919	0.819	0.0430151
