# Supplementary material for: Single-cell RNA sequencing revealed subclonal heterogeneity and gene signatures of gemcitabine sensitivity in pancreatic cancer
Source: Front Pharmacol. 2023 Jun 1;14:1193791. doi: 10.3389/fphar.2023.1193791 (PMC10267405; doi:10.3389/fphar.2023.1193791)
Supplement: Supplementary file 2 [file Table3.XLSX]

## Sheet: Table S3
Supplementary Table 3. Prognostic signature
gene	p.value	HR	Low 95%CI	High 95%CI
SYT14	0.0174055	0.615448	0.412518	0.918204
NRCAM	0.00592787	0.793139	0.672449	0.93549
FSTL3	0.0197349	1.22789	1.03324	1.45921
SLC46A1	0.000618166	0.514774	0.351979	0.752863
DUSP4	0.0114545	1.33089	1.06639	1.66101
CX3CL1	0.0473419	1.2143	1.00228	1.47118
SPTBN1	0.0488957	1.3203	1.00135	1.74084
FSTL1	0.0154495	1.26035	1.0451	1.51993
IGFBP3	0.00415383	1.27414	1.07961	1.50372
EEF1A2	0.0458197	0.896132	0.80469	0.997965
ZBTB20	0.0414849	1.81391	1.02325	3.21549
MUC4	0.00667075	1.16698	1.04379	1.30472
LRRN1	0.0089323	1.23819	1.05495	1.45325
SOX4	0.00104076	1.49717	1.17629	1.90557
MXRA5	0.00167628	1.26491	1.09245	1.4646
ARL4C	0.00454093	1.33847	1.09438	1.63701
TMSB4X	0.000951507	1.80233	1.27085	2.55608
LRRC58	0.00569415	1.59976	1.14658	2.23205
TNFRSF12A	0.000611289	1.43566	1.1674	1.76557
CRABP2	0.000859025	1.20703	1.0806	1.34825
TMEM160	0.0465465	0.767911	0.592073	0.99597
SESTD1	0.0136269	1.52013	1.08988	2.12023
AHNAK2	2.05762e-05	1.38212	1.19086	1.6041
FLNA	0.024812	1.21614	1.0251	1.44278
CKB	0.00447425	0.759605	0.628426	0.918166
RRAD	0.00662613	1.26436	1.06741	1.49765
GULP1	0.0151566	1.34374	1.05867	1.70557
AGR2	0.0442869	1.10823	1.00263	1.22495
SVIL	0.0349922	1.27445	1.01723	1.59672
CD24	0.0367419	1.18542	1.01053	1.39058
MYH14	0.0237235	1.25164	1.03039	1.5204
MGLL	0.000679213	1.46356	1.17489	1.82316
UGCG	0.0189163	1.41808	1.05932	1.89834
PPP1CB	0.0123852	1.59358	1.10606	2.29598
PHLDA3	0.0277124	1.31011	1.03006	1.66629
PDP1	0.0042014	1.45515	1.12556	1.88126
PLS1	0.000734271	1.39184	1.14878	1.68632
PTGS2	0.00333381	1.19877	1.06208	1.35304
TES	0.000123398	1.74966	1.315	2.328
MYL12A	0.000382213	1.62908	1.2445	2.13249
VGLL4	0.0138913	1.44716	1.07803	1.94267
MYD88	0.00402979	1.57023	1.15454	2.13559
TUBB	0.000679222	1.95705	1.32861	2.88274
TRIP6	0.0144433	1.29775	1.05316	1.59914
NIPAL1	0.00500547	1.37476	1.10078	1.71694
DUSP10	0.000774685	1.50062	1.1844	1.90126
SET	0.0265434	1.6804	1.06228	2.6582
FAM89B	0.0148413	1.49247	1.08143	2.05975
ITGB8	0.0445693	1.23902	1.00521	1.52722
BIK	0.00663558	1.27731	1.07041	1.5242
BCL2L1	0.000369632	1.73098	1.27977	2.34128
CD59	0.0154661	1.49723	1.07993	2.07579
FAM3C	0.000476467	1.63675	1.24147	2.15788
B4GALT5	0.000501194	1.66985	1.25103	2.22889
MYL12B	0.000676086	1.8172	1.28774	2.56436
UBE2R2	0.0401832	1.63343	1.02222	2.61011
ANXA3	0.000116358	1.50301	1.22169	1.84912
MAP4K4	0.00158057	1.67716	1.21692	2.31147
TJP1	0.00500599	1.66639	1.16655	2.38039
CAPN2	0.0018546	1.60974	1.19279	2.17245
ATL3	0.000523434	1.8252	1.29912	2.56433
RPS27L	0.00390859	1.94326	1.2375	3.05154
CLDN1	2.9229e-05	1.46478	1.22471	1.75191
PPP1R14B	9.35719e-05	1.74013	1.3179	2.29764
HS3ST1	0.00231963	1.28183	1.09256	1.5039
MAL2	0.000309613	1.44279	1.18222	1.76079
ERBIN	0.00638067	1.60284	1.14198	2.24967
S100P	0.000275522	1.18648	1.08204	1.30099
SAV1	0.000218473	1.9042	1.35334	2.67926
NCEH1	0.000243424	1.57389	1.23525	2.00537
BIRC3	0.000945178	1.30757	1.11539	1.53287
ENAH	0.00696576	1.4988	1.11711	2.0109
EDN1	0.0291265	1.21583	1.02007	1.44917
TM4SF1	0.000169171	1.41954	1.18267	1.70387
OCIAD2	0.00127909	1.55192	1.18772	2.0278
GNAS	0.0152515	0.716062	0.546741	0.937819
C1orf116	0.00522969	1.37975	1.10073	1.7295
CCND1	0.00227882	1.35791	1.11563	1.65279
SYNE2	0.0478514	1.31094	1.00257	1.71417
LGALS4	0.0332544	1.10732	1.00813	1.21628
MACC1	0.00269569	1.33894	1.10652	1.62018
ASS1	0.0300479	1.23177	1.02033	1.48702
TPM1	0.0152902	1.3166	1.0542	1.6443
ASPH	6.46212e-05	1.58808	1.2657	1.99257
CAMK2N1	0.0402941	1.29602	1.01154	1.66051
MSLN	0.000132363	1.19783	1.09193	1.31401
KRT7	9.86817e-06	1.4066	1.20911	1.63633
CAV2	2.02582e-05	1.59193	1.28548	1.97143
ABHD2	0.00835711	1.27497	1.06438	1.52724
GAPDH	0.0115761	1.38316	1.07527	1.77923
SULT1B1	0.0452235	1.11534	1.00233	1.2411
BMP2	0.0155482	1.33378	1.05621	1.6843
C15orf48	0.0014892	1.34252	1.11943	1.61007
CST3	0.0401371	0.688404	0.481932	0.983335
PLAC8	0.00379945	1.23005	1.06913	1.4152
DBI	0.0152411	1.6463	1.10061	2.46255
RPS18	0.0307373	1.43542	1.03411	1.99246
SLPI	0.0149011	1.17728	1.03234	1.34257
PPP1R15A	0.0264577	1.29935	1.03109	1.6374
KRT8	0.000413332	1.50597	1.19985	1.89019
LDHA	5.25496e-06	1.88299	1.43406	2.47246
AKR1B10	0.00499671	1.13247	1.03826	1.23523
LDLR	0.000995337	1.33222	1.12306	1.58033
SQLE	0.0104839	1.30238	1.06383	1.5944
IER5	0.00737824	1.35941	1.08593	1.70177
HES1	0.00613414	1.43576	1.10851	1.85962
HEPH	0.0125738	1.23215	1.04583	1.45167
CREB3L1	0.0239461	1.18222	1.02234	1.36709
HEPACAM2	0.0324399	0.885315	0.791813	0.989859
KLF4	0.0285833	1.23613	1.02244	1.49447
MUC5B	0.0163455	1.11392	1.02002	1.21646
RPS2	0.0417743	1.46344	1.01428	2.1115
ST6GALNAC1	0.0128065	1.14521	1.02924	1.27424
DNAJB1	0.0426756	1.25627	1.00756	1.56637
ANGPTL4	0.0249678	1.13396	1.01593	1.26569
PIGR	0.0467877	1.08943	1.00122	1.18541
PDIA4	0.0174438	1.3697	1.05677	1.77528
MGST1	0.00099824	1.37099	1.13612	1.65442
PCSK1N	8.54721e-05	0.826877	0.752058	0.909139
IFITM3	0.00696153	1.3735	1.09076	1.72953
DUOX2	0.0302601	1.10396	1.00948	1.20728
PI3	0.00198458	1.15523	1.05427	1.26586
FAM13A	0.0366012	1.31592	1.01725	1.70227
CD55	0.028675	1.20094	1.01926	1.415
TRIM31	0.0118941	1.15406	1.03214	1.29038
HMGB2	0.00245458	1.60506	1.18173	2.18003
ADM	0.0213073	1.16396	1.02284	1.32454
BCAS1	0.0335148	1.13601	1.01	1.27774
