# Supplementary material for: Single-cell RNA sequencing revealed subclonal heterogeneity and gene signatures of gemcitabine sensitivity in pancreatic cancer
Source: Front Pharmacol. 2023 Jun 1;14:1193791. doi: 10.3389/fphar.2023.1193791 (PMC10267405; doi:10.3389/fphar.2023.1193791)
Supplement: Supplementary file 6 [file Table1.XLSX]

## Sheet: Table S1
Supplementary Table 1. Clinical data
Sample ID	Age	TNM	Location	Grading	Chemotherapy	Vascular invasion	CA199	Diameter (cm)	Time (month)	Status(1 = death, 0 = alive)	T/C%
PC-1	53	IIB	other	G2	NO	NO	25	2	13	1	0.426104
PC-2	53	III	head	G2	YES	NO	33	3.5	11	1	0.367893
PC-3	57	III	head	G2	YES	YES	1000	4.5	5	1	0.627
PC-5	76	I	other	G2	YES	NO	814	3	16	1	0.234364
PC-6	71	IB	head	G3	YES	NO	72	2.5	19	0	0.287764
PC-7	74	IIB	other	G2	YES	NO	1000	4.5	5	1	0.558
PC-8	65	IIB	head	G2	YES	NO	212	3	7	1	0.524
PC-9	77	IIB	other	G2	NO	NO	264	3.1	6	1	0.126
PC-11	68	IIA	head	G2	YES	YES	276	3.5	21	0	0.43654
PC-12	54	IIB	head	G2	YES	NO	201	3	31	1	0.100681
PC-13	49	IB	head	G2	YES	NO	2	3	26	0	0.368778
PC-14	49	III	head	G2	YES	YES	428	4	9	1	0.808
PC-16	67	IIA	head	G2	YES	NO	17	4	25	0	0.188465
PC-19	69	IIB	other	G3	YES	NO	442	2	10	0	0.19
PC-20	65	IIB	head	G2	YES	YES	1000	2	15	0	0.812515
PC-21	67	IVB	head	G2	NO	NO	254	3	6	1	0.854
PC-24	69	III	other	G2	NO	YES	1000	7	5	1	0.419
